# Supplementary material for: Safety of High-Dose Intravenous Iron in Hemodialysis Patients: Results from the National Health Insurance Service (2019–2020) in South Korea
Source: J Clin Med. 2024 Dec 26;14(1):63. doi: 10.3390/jcm14010063 (PMC11721372; doi:10.3390/jcm14010063)
Supplement: Supplementary file 1 [file jcm-14-00063-s001.zip]

Archive with 1 entries (1 files):
- jcm-3362392-supplementary.pdf
